# Supplementary material for: Analysis of Cadmium Root Retention for Two Contrasting Rice Accessions Suggests an Important Role for OsHMA2
Source: Plants (Basel). 2021 Apr 20;10(4):806. doi: 10.3390/plants10040806 (PMC8073749; doi:10.3390/plants10040806)
Supplement: Supplementary file 1 [file plants-10-00806-s001.zip]

Archive with 1 entries (1 files):
- plants-1196579-supplementary.pdf
